# Supplementary material for: Biocontrol Ability and Production of Volatile Organic Compounds as a Potential Mechanism of Action of Olive Endophytes against Colletotrichum acutatum
Source: Microorganisms. 2022 Mar 6;10(3):571. doi: 10.3390/microorganisms10030571 (PMC8954755; doi:10.3390/microorganisms10030571)
Supplement: Supplementary file 1 [file microorganisms-10-00571-s001.zip]

Archive with 1 entries (1 files):
- microorganisms-1582090-supplementary.pdf
